# Supplementary material for: Temperature-Responsive Magnetic Nanoparticles for Bioanalysis of Lysozyme in Urine Samples
Source: Nanomaterials (Basel). 2021 Nov 10;11(11):3015. doi: 10.3390/nano11113015 (PMC8618479; doi:10.3390/nano11113015)
Supplement: Supplementary file 1 [file nanomaterials-11-03015-s001.zip]

Archive with 3 entries (3 files):
- nanomaterials-1413369-supplementary.pdf
- Video S1: Title video-1-Fe3O4-LysPMNP.mp4
- Video S2: Title video-2-Lys-PMNP-Lys-PMNP-TEMED.mp4
